# Supplementary material for: Low-Fat Cheddar Cheese Influences Gut Microbiota Composition and Diversity in Human Microbiota–Associated Mice
Source: Foods. 2025 Dec 25;15(1):66. doi: 10.3390/foods15010066 (PMC12785681; doi:10.3390/foods15010066)
Supplement: Supplementary file 1 [file foods-15-00066-s001.zip]

Archive with 1 entries (1 files):
- foods-4015336-supplementary.pdf
